# Supplementary material for: Genetic Diversity, Chemical Constituents, and Bioactivities of Maerua siamensis from Thailand
Source: Plants (Basel). 2024 Nov 29;13(23):3359. doi: 10.3390/plants13233359 (PMC11644238; doi:10.3390/plants13233359)
Supplement: Supplementary file 1 [file plants-13-03359-s001.zip]

Archive with 1 entries (1 files):
- plants-3260319-supplementary.pdf
